# Supplementary material for: Neural Correlates of Mobility in Children with Cerebral Palsy: A Systematic Review
Source: Int J Environ Res Public Health. 2024 Aug 7;21(8):1039. doi: 10.3390/ijerph21081039 (PMC11354175; doi:10.3390/ijerph21081039)
Supplement: Supplementary file 1 [file ijerph-21-01039-s001.zip]

Archive with 1 entries (1 files):
- ijerph-3078367-supplementary.pdf
